# Supplementary material for: Public Health Impact of the MVA-BN Vaccine During the 2022 Mpox Outbreak: A Systematic Review
Source: Infect Dis Rep. 2025 Oct 7;17(5):124. doi: 10.3390/idr17050124 (PMC12564786; doi:10.3390/idr17050124)
Supplement: Supplementary file 1 [file idr-17-00124-s001.zip]

Archive with 1 entries (1 files):
- idr-3833576-supplementary.pdf
